# Supplementary material for: Functional Validation of Endogenous Redox Partner Cytochrome P450 Reductase Reveals the Key P450s CYP6P9a/-b as Broad Substrate Metabolizers Conferring Cross-Resistance to Different Insecticide Classes in Anopheles funestus
Source: Int J Mol Sci. 2024 Jul 25;25(15):8092. doi: 10.3390/ijms25158092 (PMC11311542; doi:10.3390/ijms25158092)
Supplement: Supplementary file 1 [file ijms-25-08092-s001.zip]

Archive with 7 entries (7 files):
- Figure S1-Ibrahim et al 2024 ijms.tif
- Figure S2-Ibrahim et al 2024 ijms.tif
- Figure S3-Ibrahim et al 2024 ijms.tif
- Figure S4-Ibrahim et al 2024 ijms.tif
- Figure S5-Ibrahim et al 2024 ijms.tif
- Figure S6-Ibrahim et al 2024 ijms.tif
- Table S1.pdf
